# Supplementary material for: Therapeutic Potential of Microalgae-Derived Bioactive Metabolites Is Influenced by Different Large-Scale Culture Strategies
Source: Mar Drugs. 2022 Sep 30;20(10):627. doi: 10.3390/md20100627 (PMC9605503; doi:10.3390/md20100627)
Supplement: Supplementary file 1 [file marinedrugs-20-00627-s001.zip]

Archive with 1 entries (1 files):
- marinedrugs-1930162-supplementary.pdf
